# Supplementary material for: Two-Photon Excitation Spectra of Various Fluorescent Proteins within a Broad Excitation Range
Source: Int J Mol Sci. 2022 Nov 2;23(21):13407. doi: 10.3390/ijms232113407 (PMC9656010; doi:10.3390/ijms232113407)
Supplement: Supplementary file 1 [file ijms-23-13407-s001.zip]

Archive with 1 entries (1 files):
- ijms-1960984-supplementary.pdf
